# Supplementary material for: Distinct Roles of Nrf1 and Nrf2 in Monitoring the Reductive Stress Response to Dithiothreitol (DTT)
Source: Antioxidants (Basel). 2022 Aug 7;11(8):1535. doi: 10.3390/antiox11081535 (PMC9405177; doi:10.3390/antiox11081535)
Supplement: Supplementary file 1 [file antioxidants-11-01535-s001.zip]

Archive with 1 entries (1 files):
- antioxidants-1825297-supplementary.pdf
